# Supplementary material for: Why do health-risk awareness and materialism drive consumers' acceptance intentions for smart green buildings?
Source: Front Psychol. 2024 Jan 26;14:1238381. doi: 10.3389/fpsyg.2023.1238381 (PMC10853382; doi:10.3389/fpsyg.2023.1238381)
Supplement: Supplementary file 1 [file Data_Sheet_1.XLS]

## Sheet: HRxDR_AI
摘要輸出
迴歸統計
R 的倍數	0.52743
R 平方	0.278183
調整的 R 平方	0.275793
標準誤	0.557826
觀察值個數	304
ANOVA
	自由度	SS	MS	F	顯著值
迴歸	1	36.2166	36.2166	116.388	3.61655e-23
殘差	302	93.9734	0.31117
總和	303	130.19
	係數	標準誤	t 統計	P-值	下限 95%	上限 95%	下限 95.0%	上限 95.0%
截距	1.84286	0.0975603	18.8895	4.3817e-53	1.65088	2.03484	1.65088	2.03484
X 變數 1	0.103223	0.00956798	10.7883	3.61655e-23	0.0843943	0.122051	0.0843943	0.122051

## Sheet: MA_AI
摘要輸出
迴歸統計
R 的倍數	0.464533
R 平方	0.215791
調整的 R 平方	0.213194
標準誤	0.581435
觀察值個數	304
ANOVA
	自由度	SS	MS	F	顯著值
迴歸	1	28.0938	28.0938	83.1014	1.11871e-17
殘差	302	102.096	0.338067
總和	303	130.19
	係數	標準誤	t 統計	P-值	下限 95%	上限 95%	下限 95.0%	上限 95.0%
截距	1.31099	0.170706	7.67981	2.23415e-13	0.975069	1.64692	0.975069	1.64692
X 變數 1	0.553229	0.0606877	9.116	1.11871e-17	0.433805	0.672653	0.433805	0.672653

## Sheet: HR-AI
摘要輸出
迴歸統計
R 的倍數	0.413181
R 平方	0.170718
調整的 R 平方	0.167972
標準誤	0.597911
觀察值個數	304
ANOVA
	自由度	SS	MS	F	顯著值
迴歸	1	22.2258	22.2258	62.1705	5.79134e-14
殘差	302	107.964	0.357497
總和	303	130.19
	係數	標準誤	t 統計	P-值	下限 95%	上限 95%	下限 95.0%	上限 95.0%
截距	1.58015	0.16307	9.69001	1.64363e-19	1.25925	1.90104	1.25925	1.90104
X 變數 1	0.412339	0.0522953	7.88483	5.79134e-14	0.30943	0.515248	0.30943	0.515248

## Sheet: DATA
Gender	Age	Job	Income		X1	X2	X3	X4	X5	X6	X7	X8	X9	X11	X11	Materialism_average		Y1	Y2	Y3	Y4	Acceptance intentions for smart green buildings_average		X1	X2	X3	Death anxiety_average	DA*M	X1	X2	X3	X4	Healt Health-risk awareness_average
1	3	2	3		4	3	2	3	4	3	3	3	3	2	3	3		3	2	3	3	2.75		2	2	2	2	6	3	3	3	3	3
2	3	2	5		4	3	2	3	3	3	3	3	3	3	3	3		2	2	3	3	2.5		2	2	2	2	4.5	3	2	2	2	2.25
1	3	3	3		3	3	3	3	2	3	3	3	3	4	3	3		3	3	3	3	3		2	3	3	2.66667	5.33333	2	2	2	2	2
1	3	4	5		2	3	4	3	4	2	3	3	3	3	3	3		3	3	3	3	3		2	3	3	2.66667	8	3	3	3	3	3
2	3	2	4		3	3	3	3	3	3	3	3	3	3	3	3		4	4	4	3	3.75		3	4	3	3.33333	10	3	3	3	3	3
1	3	3	5		2	1	3	2	2	2	2	2	2	2	2	2		2	2	2	2	2		2	2	3	2.33333	6.41667	2	3	3	3	2.75
1	3	3	4		2	2	2	2	2	2	2	2	2	2	2	2		2	2	2	2	2		3	2	2	2.33333	6.41667	3	2	3	3	2.75
2	3	4	4		2	2	2	2	2	2	2	2	2	2	2	2		2	2	2	2	2		2	3	2	2.33333	7	3	3	3	3	3
1	4	4	4		2	2	2	2	2	2	2	2	2	2	2	2		2	2	2	2	2		3	3	3	3	8.25	3	2	3	3	2.75
2	4	4	5		2	2	2	2	2	2	2	2	2	2	2	2		2	2	2	1	1.75		2	3	2	2.33333	5.83333	2	2	3	3	2.5
1	2	2	4		2	2	2	2	2	2	2	2	2	2	2	2		2	2	3	3	2.5		2	3	3	2.66667	8	3	3	3	3	3
2	2	2	3		2	2	2	2	2	2	2	2	3	3	2	2.18182		2	2	2	2	2		3	2	3+R8Q156S7:AA13O8:AAE8:AA13	2.5	6.875	2	3	3	3	2.75
1	4	4	4		2	2	2	2	2	2	2	2	2	2	3	2.09091		2	3	2	2	2.25		3	3	2	2.66667	5.33333	2	2	2	2	2
1	3	3	5		3	2	2	2	2	2	2	2	2	2	2	2.09091		3	3	3	4	3.25		3	3	3	3	6	2	2	2	2	2
2	4	4	5		2	2	2	2	2	2	2	2	2	2	3	2.09091		2	3	2	2	2.25		2	3	3	2.66667	7.33333	3	3	3	2	2.75
1	4	2	4		2	2	2	2	2	2	2	2	2	2	2	2		4	4	3	4	3.75		4	4	4	4	18	4	5	5	4	4.5
2	3	2	5		2	2	2	2	2	2	3	2	2	2	2	2.09091		2	2	2	3	2.25		3	3	3	3	9	3	3	3	3	3
2	4	2	5		3	3	3	3	3	3	3	3	3	3	2	2.90909		3	3	4	3	3.25		2	3	3	2.66667	6	2	2	2	3	2.25
2	4	3	3		2	2	2	2	2	2	2	2	2	2	2	2		2	2	2	2	2		3	2	3	2.66667	6	2	2	2	3	2.25
1	3	3	4		2	2	2	2	2	2	2	2	2	2	2	2		2	2	2	2	2		2	3	3	2.66667	5.33333	2	2	2	2	2
2	4	4	4		2	2	3	3	2	2	2	3	3	2	2	2.36364		2	1	2	2	1.75		3	2	2	2.33333	7	3	3	3	3	3
1	2	3	4		3	3	3	3	3	3	3	3	3	3	3	3		3	3	3	3	3		3	2	2	2.33333	6.41667	3	2	3	3	2.75
1	3	4	3		2	3	2	2	2	2	2	2	2	2	2	2.09091		2	2	2	2	2		3	2	3	2.66667	6.66667	3	3	2	2	2.5
1	3	2	3		3	3	3	3	3	3	3	2	2	3	3	2.81818		2	2	3	2	2.25		3	3	3	3	9	3	3	3	3	3
1	4	2	4		3	3	3	3	3	3	3	3	3	3	3	3		2	3	2	3	2.5		3	3	3	3	9	3	3	3	3	3
2	3	3	3		2	2	2	3	3	3	3	3	3	2	3	2.63636		2	2	3	3	2.5		3	3	3	3	9	3	3	3	3	3
2	3	4	5		2	2	2	2	2	2	2	3	2	2	3	2.18182		3	4	3	3	3.25		3	3	3	3	9	3	3	3	3	3
1	4	3	3		3	3	3	3	3	3	3	3	3	3	3	3		3	2	3	3	2.75		3	3	3	3	7.5	3	3	2	2	2.5
2	4	1	5		3	3	3	3	3	3	3	3	3	3	3	3		3	3	3	4	3.25		4	4	4	4	15	4	4	4	3	3.75
2	2	4	3		3	3	2	3	4	2	3	3	3	3	3	2.90909		4	3	4	3	3.5		3	3	4	3.33333	10	3	3	3	3	3
2	4	3	3		3	3	3	3	2	4	3	3	3	3	3	3		4	2	3	4	3.25		4	4	4	4	13	3	4	3	3	3.25
1	2	3	5		3	3	3	3	3	3	3	3	3	3	3	3		4	2	4	4	3.5		3	3	3	3	8.25	3	3	3	2	2.75
1	4	3	3		3	3	3	3	4	4	3	3	3	3	3	3.18182		4	3	4	4	3.75		3	3	3	3	8.25	3	3	3	2	2.75
2	2	4	3		3	3	3	3	3	3	3	3	3	3	4	3.09091		4	4	3	4	3.75		3	3	3	3	9	3	3	3	3	3
1	3	4	5		3	3	3	3	2	3	3	3	3	4	3	3		4	3	3	3	3.25		4	3	4	3.66667	11	3	3	3	3	3
2	4	4	4		4	4	4	4	4	4	4	4	4	4	3	3.90909		3	3	3	3	3		3	3	3	3	9	3	3	3	3	3
1	2	1	4		3	3	3	3	3	2	3	3	3	4	3	3		3	2	2	3	2.5		3	3	3	3	6.75	3	2	2	2	2.25
1	2	2	4		3	3	3	3	2	4	3	3	3	3	3	3		2	2	3	2	2.25		3	3	3	3	9	3	3	3	3	3
2	2	3	4		2	2	2	2	2	2	2	2	2	2	2	2		3	3	4	3	3.25		3	3	3	3	7.5	2	2	3	3	2.5
2	3	3	5		3	3	3	3	3	3	3	3	3	3	3	3		2	2	3	4	2.75		3	4	4	3.66667	11.9167	3	3	3	4	3.25
2	2	3	3		3	3	3	3	3	3	3	3	3	3	2	2.90909		2	2	2	2	2		3	3	3	3	7.5	3	3	2	2	2.5
1	4	3	3		3	2	2	3	3	3	3	2	2	3	2	2.54545		4	4	4	5	4.25		4	3	4	3.66667	19.25	5	6	5	5	5.25
2	4	2	5		2	2	2	2	2	2	3	2	3	2	2	2.18182		3	3	3	3	3		3	3	3	3	9.75	4	3	3	3	3.25
2	3	1	5		3	3	3	2	2	3	3	2	2	3	2	2.54545		3	3	3	3	3		3	3	3	3	6.75	3	2	2	2	2.25
1	2	3	4		3	3	3	3	3	3	3	3	4	3	3	3.09091		3	3	2	3	2.75		4	4	4	4	12	3	3	3	3	3
1	3	2	3		3	3	3	3	3	3	3	3	4	3	3	3.09091		2	2	2	2	2		2	3	2	2.33333	7	3	3	3	3	3
2	4	2	3		2	2	2	3	3	3	3	3	2	2	2	2.45455		3	3	3	3	3		3	3	3	3	7.5	2	2	3	3	2.5
1	3	2	4		2	2	2	3	2	3	3	3	3	2	3	2.54545		3	3	3	3	3		4	3	4	3.66667	9.16667	2	2	3	3	2.5
1	2	4	5		2	2	2	2	3	3	3	3	2	2	3	2.45455		3	2	4	3	3		3	3	3	3	9	3	3	3	3	3
1	2	3	3		4	4	4	4	3	3	3	4	4	4	4	3.72727		3	3	4	4	3.5		3	4	3	3.33333	9.16667	2	3	3	3	2.75
2	2	3	3		3	3	3	3	4	4	4	3	4	4	4	3.54545		3	4	4	4	3.75		4	4	4	4	17	3	4	5	5	4.25
2	4	3	5		3	3	3	3	3	3	3	3	3	3	4	3.09091		4	4	4	4	4		4	4	4	4	12	3	3	3	3	3
1	4	1	3		3	3	3	3	3	3	3	4	3	3	3	3.09091		3	4	5	3	3.75		4	4	4	4	14	3	3	4	4	3.5
1	4	3	3		4	4	4	4	4	4	4	4	2	4	4	3.81818		3	3	4	2	3		4	3	4	3.66667	11	3	3	3	3	3
1	4	4	3		4	4	4	3	4	4	4	3	4	4	4	3.81818		4	2	2	4	3		4	3	4	3.66667	12.8333	4	4	3	3	3.5
1	4	1	4		4	4	4	3	4	4	4	3	3	4	3	3.63636		4	4	4	3	3.75		3	4	3	3.33333	11.6667	3	3	4	4	3.5
2	2	2	3		4	4	4	4	4	4	2	4	4	4	4	3.81818		4	2	2	3	2.75		4	3	4	3.66667	9.16667	3	3	2	2	2.5
2	4	4	5		3	3	3	3	4	4	5	3	4	3	4	3.54545		3	4	4	4	3.75		4	4	3	3.66667	11.9167	3	2	4	4	3.25
2	3	3	5		3	3	3	4	4	4	4	3	4	3	3	3.45455		4	4	4	4	4		3	3	2	2.66667	8.66667	4	5	2	2	3.25
2	3	1	5		3	3	3	3	3	3	3	3	3	3	4	3.09091		3	5	4	3	3.75		4	3	3	3.33333	10.8333	3	3	4	3	3.25
2	4	2	4		3	3	3	3	3	3	3	2	3	3	2	2.81818		3	4	4	3	3.5		3	3	3	3	9.75	3	4	3	3	3.25
1	2	2	5		3	3	3	3	2	3	3	3	2	4	3	2.90909		3	3	4	3	3.25		3	3	3	3	12	4	4	4	4	4
1	4	3	4		3	3	3	3	3	3	3	3	3	3	3	3		3	3	2	3	2.75		3	3	4	3.33333	8.33333	3	3	2	2	2.5
1	4	4	3		3	3	3	3	2	4	3	3	3	3	3	3		2	2	2	3	2.25		3	3	3	3	9	3	3	3	3	3
1	4	1	5		3	3	3	3	3	3	3	2	3	3	2	2.81818		4	3	3	3	3.25		3	3	3	3	9.75	3	4	3	3	3.25
1	3	1	5		3	3	3	3	2	2	3	2	2	3	2	2.54545		3	3	3	2	2.75		3	4	3	3.33333	10	3	3	3	3	3
1	3	3	5		3	3	3	3	3	3	3	2	2	4	3	2.90909		3	3	3	3	3		3	3	3	3	10.5	4	4	3	3	3.5
2	2	2	4		3	3	3	3	2	4	3	3	2	3	3	2.90909		3	2	2	3	2.5		3	3	3	3	10.5	3	3	4	4	3.5
1	3	3	4		3	3	3	3	3	3	3	2	2	3	2	2.72727		2	2	2	2	2		3	2	3	2.66667	8	3	3	3	3	3
2	3	1	3		3	3	3	2	3	3	3	2	3	3	3	2.81818		3	3	3	4	3.25		4	4	3	3.66667	11	3	3	3	3	3
2	3	3	5		3	3	3	3	4	2	3	3	3	3	3	3		3	3	3	3	3		3	3	4	3.33333	10.8333	3	4	3	3	3.25
1	3	2	4		3	3	3	5	3	3	3	2	2	3	3	3		3	2	2	2	2.25		3	3	3	3	12	4	4	4	4	4
2	3	4	4		3	3	3	3	3	3	3	3	3	3	3	3		3	4	4	4	3.75		3	3	2	2.66667	9.33333	4	4	3	3	3.5
1	4	4	5		3	3	3	3	2	4	3	3	3	3	3	3		3	2	3	2	2.5		3	4	3	3.33333	11.6667	3	3	4	4	3.5
2	2	4	5		3	3	3	4	3	3	3	3	4	3	3	3.18182		2	1	2	2	1.75		4	4	4	4	16	4	4	4	4	4
2	2	4	3		3	3	3	3	3	3	3	3	3	3	3	3		2	3	3	2	2.5		3	3	3	3	11.25	4	4	3	4	3.75
1	4	4	3		3	3	4	3	2	4	3	2	3	4	4	3.18182		3	4	3	3	3.25		4	4	4	4	16	4	4	4	4	4
1	3	3	5		3	3	3	3	3	3	3	3	3	3	3	3		3	3	3	2	2.75		2	2	2	2	8	4	4	4	4	4
2	3	4	5		4	2	3	3	3	3	3	3	3	3	3	3		3	4	4	3	3.5		4	4	5	4.33333	15.1667	3	3	4	4	3.5
2	2	2	5		3	3	3	2	3	3	3	2	3	3	3	2.81818		3	3	5	3	3.5		4	4	4	4	15	4	4	4	3	3.75
1	4	4	5		3	3	3	3	2	3	2	2	3	3	2	2.63636		3	3	3	3	3		2	2	2	2	10	5	5	5	5	5
2	3	2	4		3	3	3	2	3	3	3	2	3	3	4	2.90909		5	4	4	3	4		3	3	3	3	9.75	3	4	3	3	3.25
2	3	2	3		3	2	3	3	3	3	3	3	3	3	4	3		3	3	4	4	3.5		4	4	5	4.33333	15.1667	3	3	4	4	3.5
2	2	4	3		4	3	2	3	3	3	3	3	3	3	3	3		3	3	4	3	3.25		5	5	6	5.33333	17.3333	4	3	3	3	3.25
1	3	4	4		3	3	3	3	3	3	3	3	3	3	2	2.90909		2	3	2	3	2.5		3	2	2	2.33333	9.33333	4	4	4	4	4
2	3	3	4		3	3	3	4	3	3	3	3	2	3	2	2.90909		3	2	2	3	2.5		4	4	5	4.33333	15.1667	3	3	4	4	3.5
2	3	1	5		2	4	3	3	3	3	3	3	3	3	3	3		3	5	3	2	3.25		2	2	2	2	7.5	4	4	4	3	3.75
1	4	1	5		3	3	3	4	3	3	3	3	3	3	3	3.09091		2	2	3	3	2.5		3	4	3	3.33333	10	3	3	3	3	3
1	3	4	5		4	4	4	4	4	4	4	3	3	4	4	3.81818		3	4	3	3	3.25		4	4	4	4	13	4	3	3	3	3.25
2	3	4	4		3	3	3	3	3	3	3	4	4	3	3	3.18182		3	3	4	3	3.25		4	4	4	4	15	4	4	4	3	3.75
1	3	2	4		3	3	3	4	3	3	3	3	3	3	3	3.09091		3	3	3	3	3		2	3	2	2.33333	9.33333	4	4	4	4	4
2	3	4	5		3	3	3	3	3	3	3	3	2	4	3	3		3	3	3	3	3		4	3	4	3.66667	14.6667	4	4	4	4	4
2	4	4	5		3	2	4	3	3	2	3	3	3	3	3	2.90909		4	3	4	4	3.75		2	3	3	2.66667	10.6667	4	4	4	4	4
2	3	1	4		3	3	3	3	4	4	4	3	3	3	4	3.36364		4	3	3	3	3.25		4	3	4	3.66667	12.8333	4	4	3	3	3.5
1	4	4	5		4	4	4	3	4	4	4	5	4	4	5	4.09091		4	3	3	3	3.25		4	4	5	4.33333	15.1667	4	4	3	3	3.5
1	4	4	3		4	4	4	3	4	4	4	4	4	4	4	3.90909		3	3	3	3	3		4	4	4	4	13	3	4	3	3	3.25
1	4	4	5		4	4	4	3	3	3	3	3	3	4	5	3.54545		3	4	4	4	3.75		3	3	2	2.66667	11.3333	4	5	4	4	4.25
2	4	3	4		4	4	4	3	4	4	4	3	4	4	3	3.72727		4	3	3	4	3.5		4	4	5	4.33333	11.9167	2	3	3	3	2.75
F	2	4	3		4	4	4	4	4	4	4	3	3	4	3	3.72727		3	4	5	4	4		2	2	2	2	8	4	4	4	4	4
2	3	2	5		4	4	4	3	3	3	4	4	4	4	3	3.63636		4	4	4	2	3.5		4	4	5	4.33333	13	3	3	3	3	3
1	3	4	4		4	4	4	3	4	4	4	4	3	4	4	3.81818		2	3	3	3	2.75		4	3	4	3.66667	11.9167	3	4	3	3	3.25
2	2	2	3		2	2	2	2	2	2	2	2	3	3	2	2.18182		2	2	2	2	2		3	2	3	2.66667	7.33333	2	3	3	3	2.75
1	4	4	4		2	2	2	2	2	2	2	2	2	2	3	2.09091		2	3	2	2	2.25		3	3	2	2.66667	5.33333	2	2	2	2	2
1	3	3	5		3	2	2	2	2	2	2	2	2	2	2	2.09091		3	3	3	4	3.25		3	3	3	3	6	2	2	2	2	2
2	4	4	5		2	2	2	2	2	2	2	2	2	2	3	2.09091		2	3	2	2	2.25		2	3	3	2.66667	7.33333	3	3	3	2	2.75
1	4	2	4		2	2	2	2	2	2	2	2	2	2	2	2		4	4	3	4	3.75		4	4	4	4	18	4	5	5	4	4.5
2	3	2	5		2	2	2	2	2	2	3	2	2	2	2	2.09091		2	2	2	3	2.25		3	3	3	3	9	3	3	3	3	3
2	4	2	5		3	3	3	3	3	3	3	3	3	3	2	2.90909		3	3	4	3	3.25		2	3	3	2.66667	6	2	2	2	3	2.25
2	4	3	3		2	2	2	2	2	2	2	2	2	2	2	2		2	2	2	2	2		3	2	3	2.66667	6	2	2	2	3	2.25
1	3	3	4		2	2	2	2	2	2	2	2	2	2	2	2		2	2	2	2	2		2	3	3	2.66667	5.33333	2	2	2	2	2
2	4	4	4		2	2	3	3	2	2	2	3	3	2	2	2.36364		2	1	2	2	1.75		3	2	2	2.33333	7	3	3	3	3	3
1	2	3	4		3	3	3	3	3	3	3	3	3	3	3	3		3	3	3	3	3		3	2	2	2.33333	6.41667	3	2	3	3	2.75
1	3	4	3		2	3	2	2	2	2	2	2	2	2	2	2.09091		2	2	2	2	2		3	2	3	2.66667	6.66667	3	3	2	2	2.5
1	3	2	3		3	3	3	3	3	3	3	2	2	3	3	2.81818		2	2	3	2	2.25		3	3	3	3	9	3	3	3	3	3
1	4	2	4		3	3	3	3	3	3	3	3	3	3	3	3		2	3	2	3	2.5		3	3	3	3	9	3	3	3	3	3
2	3	3	3		2	2	2	3	3	3	3	3	3	2	3	2.63636		2	2	3	3	2.5		3	3	3	3	9	3	3	3	3	3
2	3	4	5		2	2	2	2	2	2	2	3	2	2	3	2.18182		3	4	3	3	3.25		3	3	3	3	9	3	3	3	3	3
1	4	3	3		3	3	3	3	3	3	3	3	3	3	3	3		3	2	3	3	2.75		3	3	3	3	7.5	3	3	2	2	2.5
2	4	1	5		3	3	3	3	3	3	3	3	3	3	3	3		3	3	3	4	3.25		4	4	4	4	15	4	4	4	3	3.75
2	2	4	3		3	3	2	3	4	2	3	3	3	3	3	2.90909		4	3	4	3	3.5		3	3	4	3.33333	10	3	3	3	3	3
2	4	3	3		3	3	3	3	2	4	3	3	3	3	3	3		4	2	3	4	3.25		4	4	4	4	13	3	4	3	3	3.25
1	2	3	5		3	3	3	3	3	3	3	3	3	3	3	3		4	2	4	4	3.5		3	3	3	3	8.25	3	3	3	2	2.75
1	4	3	3		3	3	3	3	4	4	3	3	3	3	3	3.18182		4	3	4	4	3.75		3	3	3	3	8.25	3	3	3	2	2.75
2	2	4	3		3	3	3	3	3	3	3	3	3	3	4	3.09091		4	4	3	4	3.75		3	3	3	3	9	3	3	3	3	3
1	3	4	5		3	3	3	3	2	3	3	3	3	4	3	3		4	3	3	3	3.25		4	3	4	3.66667	11	3	3	3	3	3
2	4	4	4		4	4	4	4	4	4	4	4	4	4	3	3.90909		3	3	3	3	3		3	3	3	3	9	3	3	3	3	3
1	2	1	4		3	3	3	3	3	2	3	3	3	4	3	3		3	2	2	3	2.5		3	3	3	3	6.75	3	2	2	2	2.25
1	2	2	4		3	3	3	3	2	4	3	3	3	3	3	3		2	2	3	2	2.25		3	3	3	3	9	3	3	3	3	3
2	2	3	4		2	2	2	2	2	2	2	2	2	2	2	2		3	3	4	3	3.25		3	3	3	3	7.5	2	2	3	3	2.5
2	3	3	5		3	3	3	3	3	3	3	3	3	3	3	3		2	2	3	4	2.75		3	4	4	3.66667	11.9167	3	3	3	4	3.25
2	2	3	3		3	3	3	3	3	3	3	3	3	3	2	2.90909		2	2	2	2	2		3	3	3	3	7.5	3	3	2	2	2.5
1	4	3	3		3	2	2	3	3	3	3	2	2	3	2	2.54545		4	4	4	5	4.25		4	3	4	3.66667	19.25	5	6	5	5	5.25
2	4	2	5		2	2	2	2	2	2	3	2	3	2	2	2.18182		3	3	3	3	3		3	3	3	3	9.75	4	3	3	3	3.25
2	3	1	5		3	3	3	2	2	3	3	2	2	3	2	2.54545		3	3	3	3	3		3	3	3	3	6.75	3	2	2	2	2.25
1	2	3	4		3	3	3	3	3	3	3	3	4	3	3	3.09091		3	3	2	3	2.75		4	4	4	4	12	3	3	3	3	3
1	3	2	3		3	3	3	3	3	3	3	3	4	3	3	3.09091		2	2	2	2	2		2	3	2	2.33333	7	3	3	3	3	3
2	4	2	3		2	2	2	3	3	3	3	3	2	2	2	2.45455		3	3	3	3	3		3	3	3	3	7.5	2	2	3	3	2.5
1	3	2	4		2	2	2	3	2	3	3	3	3	2	3	2.54545		3	3	3	3	3		4	3	4	3.66667	9.16667	2	2	3	3	2.5
1	2	4	5		2	2	2	2	3	3	3	3	2	2	3	2.45455		3	2	4	3	3		3	3	3	3	9	3	3	3	3	3
1	2	3	3		4	4	4	4	3	3	3	4	4	4	4	3.72727		3	3	4	4	3.5		3	4	3	3.33333	9.16667	2	3	3	3	2.75
2	2	3	3		3	3	3	3	4	4	4	3	4	4	4	3.54545		3	4	4	4	3.75		4	4	4	4	17	3	4	5	5	4.25
2	4	3	5		3	3	3	3	3	3	3	3	3	3	4	3.09091		4	4	4	4	4		4	4	4	4	12	3	3	3	3	3
1	4	1	3		3	3	3	3	3	3	3	4	3	3	3	3.09091		3	4	5	3	3.75		4	4	4	4	14	3	3	4	4	3.5
1	4	3	3		4	4	4	4	4	4	4	4	2	4	4	3.81818		3	3	4	2	3		4	3	4	3.66667	11	3	3	3	3	3
1	4	4	3		4	4	4	3	4	4	4	3	4	4	4	3.81818		4	2	2	4	3		4	3	4	3.66667	12.8333	4	4	3	3	3.5
1	4	1	4		4	4	4	3	4	4	4	3	3	4	3	3.63636		4	4	4	3	3.75		3	4	3	3.33333	11.6667	3	3	4	4	3.5
2	2	4	3		3	3	3	3	3	3	3	3	3	3	4	3.09091		4	4	3	4	3.75		3	3	3	3	9	3	3	3	3	3
1	3	4	5		3	3	3	3	2	3	3	3	3	4	3	3		4	3	3	3	3.25		4	3	4	3.66667	11	3	3	3	3	3
2	4	4	4		4	4	4	4	4	4	4	4	4	4	3	3.90909		3	3	3	3	3		3	3	3	3	9	3	3	3	3	3
1	2	1	4		3	3	3	3	3	2	3	3	3	4	3	3		3	2	2	3	2.5		3	3	3	3	6.75	3	2	2	2	2.25
1	2	2	4		3	3	3	3	2	4	3	3	3	3	3	3		2	2	3	2	2.25		3	3	3	3	9	3	3	3	3	3
2	2	3	4		2	2	2	2	2	2	2	2	2	2	2	2		3	3	4	3	3.25		3	3	3	3	7.5	2	2	3	3	2.5
2	3	3	5		3	3	3	3	3	3	3	3	3	3	3	3		2	2	3	4	2.75		3	4	4	3.66667	11.9167	3	3	3	4	3.25
2	2	3	3		3	3	3	3	3	3	3	3	3	3	2	2.90909		2	2	2	2	2		3	3	3	3	7.5	3	3	2	2	2.5
1	4	3	3		3	2	2	3	3	3	3	2	2	3	2	2.54545		4	4	4	5	4.25		4	3	4	3.66667	19.25	5	6	5	5	5.25
2	4	2	5		2	2	2	2	2	2	3	2	3	2	2	2.18182		3	3	3	3	3		3	3	3	3	9.75	4	3	3	3	3.25
2	3	1	5		3	3	3	2	2	3	3	2	2	3	2	2.54545		3	3	3	3	3		3	3	3	3	6.75	3	2	2	2	2.25
1	2	3	4		3	3	3	3	3	3	3	3	4	3	3	3.09091		3	3	2	3	2.75		4	4	4	4	12	3	3	3	3	3
1	3	2	3		3	3	3	3	3	3	3	3	4	3	3	3.09091		2	2	2	2	2		2	3	2	2.33333	7	3	3	3	3	3
2	4	2	3		2	2	2	3	3	3	3	3	2	2	2	2.45455		3	3	3	3	3		3	3	3	3	7.5	2	2	3	3	2.5
1	3	2	4		2	2	2	3	2	3	3	3	3	2	3	2.54545		3	3	3	3	3		4	3	4	3.66667	9.16667	2	2	3	3	2.5
1	2	4	5		2	2	2	2	3	3	3	3	2	2	3	2.45455		3	2	4	3	3		3	3	3	3	9	3	3	3	3	3
1	2	3	3		4	4	4	4	3	3	3	4	4	4	4	3.72727		3	3	4	4	3.5		3	4	3	3.33333	9.16667	2	3	3	3	2.75
2	2	3	3		3	3	3	3	4	4	4	3	4	4	4	3.54545		3	4	4	4	3.75		4	4	4	4	17	3	4	5	5	4.25
2	4	3	5		3	3	3	3	3	3	3	3	3	3	4	3.09091		4	4	4	4	4		4	4	4	4	12	3	3	3	3	3
1	4	1	3		3	3	3	3	3	3	3	4	3	3	3	3.09091		3	4	5	3	3.75		4	4	4	4	14	3	3	4	4	3.5
1	4	3	3		4	4	4	4	4	4	4	4	2	4	4	3.81818		3	3	4	2	3		4	3	4	3.66667	11	3	3	3	3	3
1	4	4	3		4	4	4	3	4	4	4	3	4	4	4	3.81818		4	2	2	4	3		4	3	4	3.66667	12.8333	4	4	3	3	3.5
1	4	4	4		2	2	2	2	2	2	2	2	2	2	2	2		2	2	2	2	2		3	3	3	3	8.25	3	2	3	3	2.75
2	4	4	5		2	2	2	2	2	2	2	2	2	2	2	2		2	2	2	1	1.75		2	3	2	2.33333	5.83333	2	2	3	3	2.5
1	2	2	4		2	2	2	2	2	2	2	2	2	2	2	2		2	2	3	3	2.5		2	3	3	2.66667	8	3	3	3	3	3
2	2	2	3		2	2	2	2	2	2	2	2	3	3	2	2.18182		2	2	2	2	2		3	2	3	2.66667	7.33333	2	3	3	3	2.75
1	4	4	4		2	2	2	2	2	2	2	2	2	2	3	2.09091		2	3	2	2	2.25		3	3	2	2.66667	5.33333	2	2	2	2	2
1	3	3	5		3	2	2	2	2	2	2	2	2	2	2	2.09091		3	3	3	4	3.25		3	3	3	3	6	2	2	2	2	2
2	4	4	5		2	2	2	2	2	2	2	2	2	2	3	2.09091		2	3	2	2	2.25		2	3	3	2.66667	7.33333	3	3	3	2	2.75
1	4	2	4		2	2	2	2	2	2	2	2	2	2	2	2		4	4	3	4	3.75		4	4	4	4	18	4	5	5	4	4.5
2	3	2	5		2	2	2	2	2	2	3	2	2	2	2	2.09091		2	2	2	3	2.25		3	3	3	3	9	3	3	3	3	3
2	4	2	5		3	3	3	3	3	3	3	3	3	3	2	2.90909		3	3	4	3	3.25		2	3	3	2.66667	6	2	2	2	3	2.25
2	4	3	3		2	2	2	2	2	2	2	2	2	2	2	2		2	2	2	2	2		3	2	3	2.66667	6	2	2	2	3	2.25
1	3	3	4		2	2	2	2	2	2	2	2	2	2	2	2		2	2	2	2	2		2	3	3	2.66667	5.33333	2	2	2	2	2
2	4	4	4		2	2	3	3	2	2	2	3	3	2	2	2.36364		2	1	2	2	1.75		3	2	2	2.33333	7	3	3	3	3	3
1	2	3	4		3	3	3	3	3	3	3	3	3	3	3	3		3	3	3	3	3		3	2	2	2.33333	6.41667	3	2	3	3	2.75
1	3	4	3		2	3	2	2	2	2	2	2	2	2	2	2.09091		2	2	2	2	2		3	2	3	2.66667	6.66667	3	3	2	2	2.5
1	3	2	3		3	3	3	3	3	3	3	2	2	3	3	2.81818		2	2	3	2	2.25		3	3	3	3	9	3	3	3	3	3
1	4	4	5		3	3	3	3	2	4	3	3	3	3	3	3		3	2	3	2	2.5		3	4	3	3.33333	11.6667	3	3	4	4	3.5
2	2	4	5		3	3	3	4	3	3	3	3	4	3	3	3.18182		2	1	2	2	1.75		4	4	4	4	16	4	4	4	4	4
2	2	4	3		3	3	3	3	3	3	3	3	3	3	3	3		2	3	3	2	2.5		3	3	3	3	11.25	4	4	3	4	3.75
1	4	4	3		3	3	4	3	2	4	3	2	3	4	4	3.18182		3	4	3	3	3.25		4	4	4	4	16	4	4	4	4	4
1	3	3	5		3	3	3	3	3	3	3	3	3	3	3	3		3	3	3	2	2.75		2	2	2	2	8	4	4	4	4	4
2	3	4	5		4	2	3	3	3	3	3	3	3	3	3	3		3	4	4	3	3.5		4	4	5	4.33333	15.1667	3	3	4	4	3.5
2	2	2	5		3	3	3	2	3	3	3	2	3	3	3	2.81818		3	3	5	3	3.5		4	4	4	4	15	4	4	4	3	3.75
1	4	4	5		3	3	3	3	2	3	2	2	3	3	2	2.63636		3	3	3	3	3		2	2	2	2	10	5	5	5	5	5
2	3	2	4		3	3	3	2	3	3	3	2	3	3	4	2.90909		5	4	4	3	4		3	3	3	3	9.75	3	4	3	3	3.25
2	3	2	3		3	2	3	3	3	3	3	3	3	3	4	3		3	3	4	4	3.5		4	4	5	4.33333	15.1667	3	3	4	4	3.5
2	2	4	3		4	3	2	3	3	3	3	3	3	3	3	3		3	3	4	3	3.25		5	5	6	5.33333	17.3333	4	3	3	3	3.25
1	3	4	4		3	3	3	3	3	3	3	3	3	3	2	2.90909		2	3	2	3	2.5		3	2	2	2.33333	9.33333	4	4	4	4	4
2	3	3	4		3	3	3	4	3	3	3	3	2	3	2	2.90909		3	2	2	3	2.5		4	4	5	4.33333	15.1667	3	3	4	4	3.5
2	3	1	5		2	4	3	3	3	3	3	3	3	3	3	3		3	5	3	2	3.25		2	2	2	2	7.5	4	4	4	3	3.75
1	4	1	5		3	3	3	4	3	3	3	3	3	3	3	3.09091		2	2	3	3	2.5		3	4	3	3.33333	10	3	3	3	3	3
2	4	3	3		2	2	2	2	2	2	2	2	2	2	2	2		2	2	2	2	2		3	2	3	2.66667	6	2	2	2	3	2.25
1	3	3	4		2	2	2	2	2	2	2	2	2	2	2	2		2	2	2	2	2		2	3	3	2.66667	5.33333	2	2	2	2	2
2	4	4	4		2	2	3	3	2	2	2	3	3	2	2	2.36364		2	1	2	2	1.75		3	2	2	2.33333	7	3	3	3	3	3
1	2	3	4		3	3	3	3	3	3	3	3	3	3	3	3		3	3	3	3	3		3	2	2	2.33333	6.41667	3	2	3	3	2.75
1	3	4	3		2	3	2	2	2	2	2	2	2	2	2	2.09091		2	2	2	2	2		3	2	3	2.66667	6.66667	3	3	2	2	2.5
1	3	2	3		3	3	3	3	3	3	3	2	2	3	3	2.81818		2	2	3	2	2.25		3	3	3	3	9	3	3	3	3	3
1	4	2	4		3	3	3	3	3	3	3	3	3	3	3	3		2	3	2	3	2.5		3	3	3	3	9	3	3	3	3	3
2	3	3	3		2	2	2	3	3	3	3	3	3	2	3	2.63636		2	2	3	3	2.5		3	3	3	3	9	3	3	3	3	3
2	3	4	5		2	2	2	2	2	2	2	3	2	2	3	2.18182		3	4	3	3	3.25		3	3	3	3	9	3	3	3	3	3
1	3	3	3		3	3	3	3	2	3	3	3	3	4	3	3		3	3	3	3	3		2	3	3	2.66667	5.33333	2	2	2	2	2
1	3	4	5		2	3	4	3	4	2	3	3	3	3	3	3		3	3	3	3	3		2	3	3	2.66667	8	3	3	3	3	3
2	3	2	4		3	3	3	3	3	3	3	3	3	3	3	3		4	4	4	3	3.75		3	4	3	3.33333	10	3	3	3	3	3
1	3	3	5		2	1	3	2	2	2	2	2	2	2	2	2		2	2	2	2	2		2	2	3	2.33333	6.41667	2	3	3	3	2.75
1	3	3	4		2	2	2	2	2	2	2	2	2	2	2	2		2	2	2	2	2		3	2	2	2.33333	6.41667	3	2	3	3	2.75
2	3	4	4		2	2	2	2	2	2	2	2	2	2	2	2		2	2	2	2	2		2	3	2	2.33333	7	3	3	3	3	3
1	4	4	4		2	2	2	2	2	2	2	2	2	2	2	2		2	2	2	2	2		3	3	3	3	8.25	3	2	3	3	2.75
2	4	4	5		2	2	2	2	2	2	2	2	2	2	2	2		2	2	2	1	1.75		2	3	2	2.33333	5.83333	2	2	3	3	2.5
1	2	2	4		2	2	2	2	2	2	2	2	2	2	2	2		2	2	3	3	2.5		2	3	3	2.66667	8	3	3	3	3	3
2	2	2	3		2	2	2	2	2	2	2	2	3	3	2	2.18182		2	2	2	2	2		3	2	3	2.66667	7.33333	2	3	3	3	2.75
1	4	4	4		2	2	2	2	2	2	2	2	2	2	3	2.09091		2	3	2	2	2.25		3	3	2	2.66667	5.33333	2	2	2	2	2
1	3	3	5		3	2	2	2	2	2	2	2	2	2	2	2.09091		3	3	3	4	3.25		3	3	3	3	6	2	2	2	2	2
2	4	4	5		2	2	2	2	2	2	2	2	2	2	3	2.09091		2	3	2	2	2.25		2	3	3	2.66667	7.33333	3	3	3	2	2.75
1	4	2	4		2	2	2	2	2	2	2	2	2	2	2	2		4	4	3	4	3.75		4	4	4	4	18	4	5	5	4	4.5
2	3	2	5		2	2	2	2	2	2	3	2	2	2	2	2.09091		2	2	2	3	2.25		3	3	3	3	9	3	3	3	3	3
2	4	2	5		3	3	3	3	3	3	3	3	3	3	2	2.90909		3	3	4	3	3.25		2	3	3	2.66667	6	2	2	2	3	2.25
2	4	3	3		2	2	2	2	2	2	2	2	2	2	2	2		2	2	2	2	2		3	2	3	2.66667	6	2	2	2	3	2.25
1	3	3	4		2	2	2	2	2	2	2	2	2	2	2	2		2	2	2	2	2		2	3	3	2.66667	5.33333	2	2	2	2	2
2	4	4	5		2	2	2	2	2	2	2	2	2	2	2	2		2	2	2	1	1.75		2	3	2	2.33333	5.83333	2	2	3	3	2.5
1	2	2	4		2	2	2	2	2	2	2	2	2	2	2	2		2	2	3	3	2.5		2	3	3	2.66667	8	3	3	3	3	3
2	2	2	3		2	2	2	2	2	2	2	2	3	3	2	2.18182		2	2	2	2	2		3	2	3	2.66667	7.33333	2	3	3	3	2.75
1	4	4	4		2	2	2	2	2	2	2	2	2	2	3	2.09091		2	3	2	2	2.25		3	3	2	2.66667	5.33333	2	2	2	2	2
1	3	3	5		3	2	2	2	2	2	2	2	2	2	2	2.09091		3	3	3	4	3.25		3	3	3	3	6	2	2	2	2	2
2	4	4	5		2	2	2	2	2	2	2	2	2	2	3	2.09091		2	3	2	2	2.25		2	3	3	2.66667	7.33333	3	3	3	2	2.75
1	4	2	4		2	2	2	2	2	2	2	2	2	2	2	2		4	4	3	4	3.75		4	4	4	4	18	4	5	5	4	4.5
2	3	2	5		2	2	2	2	2	2	3	2	2	2	2	2.09091		2	2	2	3	2.25		3	3	3	3	9	3	3	3	3	3
2	4	2	5		3	3	3	3	3	3	3	3	3	3	2	2.90909		3	3	4	3	3.25		2	3	3	2.66667	6	2	2	2	3	2.25
2	4	3	3		2	2	2	2	2	2	2	2	2	2	2	2		2	2	2	2	2		3	2	3	2.66667	6	2	2	2	3	2.25
1	3	3	4		2	2	2	2	2	2	2	2	2	2	2	2		2	2	2	2	2		2	3	3	2.66667	5.33333	2	2	2	2	2
2	4	4	4		2	2	3	3	2	2	2	3	3	2	2	2.36364		2	1	2	2	1.75		3	2	2	2.33333	7	3	3	3	3	3
1	2	3	4		3	3	3	3	3	3	3	3	3	3	3	3		3	3	3	3	3		3	2	2	2.33333	6.41667	3	2	3	3	2.75
1	3	4	3		2	3	2	2	2	2	2	2	2	2	2	2.09091		2	2	2	2	2		3	2	3	2.66667	6.66667	3	3	2	2	2.5
1	3	2	3		3	3	3	3	3	3	3	2	2	3	3	2.81818		2	2	3	2	2.25		3	3	3	3	9	3	3	3	3	3
1	4	4	5		3	3	3	3	2	4	3	3	3	3	3	3		3	2	3	2	2.5		3	4	3	3.33333	11.6667	3	3	4	4	3.5
2	2	4	5		3	3	3	4	3	3	3	3	4	3	3	3.18182		2	1	2	2	1.75		4	4	4	4	16	4	4	4	4	4
2	2	4	3		3	3	3	3	3	3	3	3	3	3	3	3		2	3	3	2	2.5		3	3	3	3	11.25	4	4	3	4	3.75
1	4	4	3		3	3	4	3	2	4	3	2	3	4	4	3.18182		3	4	3	3	3.25		4	4	4	4	16	4	4	4	4	4
1	3	3	3		3	3	3	3	2	3	3	3	3	4	3	3		3	3	3	3	3		2	3	3	2.66667	5.33333	2	2	2	2	2
1	3	4	5		2	3	4	3	4	2	3	3	3	3	3	3		3	3	3	3	3		2	3	3	2.66667	8	3	3	3	3	3
2	3	2	4		3	3	3	3	3	3	3	3	3	3	3	3		4	4	4	3	3.75		3	4	3	3.33333	10	3	3	3	3	3
1	3	3	5		2	1	3	2	2	2	2	2	2	2	2	2		2	2	2	2	2		2	2	3	2.33333	6.41667	2	3	3	3	2.75
1	3	3	4		2	2	2	2	2	2	2	2	2	2	2	2		2	2	2	2	2		3	2	2	2.33333	6.41667	3	2	3	3	2.75
2	3	4	4		2	2	2	2	2	2	2	2	2	2	2	2		2	2	2	2	2		2	3	2	2.33333	7	3	3	3	3	3
1	4	4	4		2	2	2	2	2	2	2	2	2	2	2	2		2	2	2	2	2		3	3	3	3	8.25	3	2	3	3	2.75
2	4	4	5		2	2	2	2	2	2	2	2	2	2	2	2		2	2	2	1	1.75		2	3	2	2.33333	5.83333	2	2	3	3	2.5
1	2	2	4		2	2	2	2	2	2	2	2	2	2	2	2		2	2	3	3	2.5		2	3	3	2.66667	8	3	3	3	3	3
2	2	2	3		2	2	2	2	2	2	2	2	3	3	2	2.18182		2	2	2	2	2		3	2	3	2.66667	7.33333	2	3	3	3	2.75
1	4	4	4		2	2	2	2	2	2	2	2	2	2	3	2.09091		2	3	2	2	2.25		3	3	2	2.66667	5.33333	2	2	2	2	2
1	3	3	5		3	2	2	2	2	2	2	2	2	2	2	2.09091		3	3	3	4	3.25		3	3	3	3	6	2	2	2	2	2
2	4	4	5		2	2	2	2	2	2	2	2	2	2	3	2.09091		2	3	2	2	2.25		2	3	3	2.66667	7.33333	3	3	3	2	2.75
2	4	3	3		2	2	2	2	2	2	2	2	2	2	2	2		2	2	2	2	2		3	2	3	2.66667	6	2	2	2	3	2.25
1	3	3	4		2	2	2	2	2	2	2	2	2	2	2	2		2	2	2	2	2		2	3	3	2.66667	5.33333	2	2	2	2	2
2	4	4	4		2	2	3	3	2	2	2	3	3	2	2	2.36364		2	1	2	2	1.75		3	2	2	2.33333	7	3	3	3	3	3
1	2	3	4		3	3	3	3	3	3	3	3	3	3	3	3		3	3	3	3	3		3	2	2	2.33333	6.41667	3	2	3	3	2.75
1	3	4	3		2	3	2	2	2	2	2	2	2	2	2	2.09091		2	2	2	2	2		3	2	3	2.66667	6.66667	3	3	2	2	2.5
1	3	2	3		3	3	3	3	3	3	3	2	2	3	3	2.81818		2	2	3	2	2.25		3	3	3	3	9	3	3	3	3	3
1	4	4	5		3	3	3	3	2	4	3	3	3	3	3	3		3	2	3	2	2.5		3	4	3	3.33333	11.6667	3	3	4	4	3.5
2	2	4	5		3	3	3	4	3	3	3	3	4	3	3	3.18182		2	1	2	2	1.75		4	4	4	4	16	4	4	4	4	4
2	2	4	3		3	3	3	3	3	3	3	3	3	3	3	3		2	3	3	2	2.5		3	3	3	3	11.25	4	4	3	4	3.75
1	4	4	3		3	3	4	3	2	4	3	2	3	4	4	3.18182		3	4	3	3	3.25		4	4	4	4	16	4	4	4	4	4
1	3	3	5		3	3	3	3	3	3	3	3	3	3	3	3		3	3	3	2	2.75		2	2	2	2	8	4	4	4	4	4
2	3	4	5		4	2	3	3	3	3	3	3	3	3	3	3		3	4	4	3	3.5		4	4	5	4.33333	15.1667	3	3	4	4	3.5
2	2	2	5		3	3	3	2	3	3	3	2	3	3	3	2.81818		3	3	5	3	3.5		4	4	4	4	15	4	4	4	3	3.75
1	4	4	5		3	3	3	3	2	3	2	2	3	3	2	2.63636		3	3	3	3	3		2	2	2	2	10	5	5	5	5	5
2	3	2	4		3	3	3	2	3	3	3	2	3	3	4	2.90909		5	4	4	3	4		3	3	3	3	9.75	3	4	3	3	3.25
2	3	2	3		3	2	3	3	3	3	3	3	3	3	4	3		3	3	4	4	3.5		4	4	5	4.33333	15.1667	3	3	4	4	3.5
1	3	4	5		3	3	3	3	2	3	3	3	3	4	3	3		4	3	3	3	3.25		4	3	4	3.66667	11	3	3	3	3	3
2	4	4	4		4	4	4	4	4	4	4	4	4	4	3	3.90909		3	3	3	3	3		3	3	3	3	9	3	3	3	3	3
1	2	1	4		3	3	3	3	3	2	3	3	3	4	3	3		3	2	2	3	2.5		3	3	3	3	6.75	3	2	2	2	2.25
1	2	2	4		3	3	3	3	2	4	3	3	3	3	3	3		2	2	3	2	2.25		3	3	3	3	9	3	3	3	3	3
2	2	3	4		2	2	2	2	2	2	2	2	2	2	2	2		3	3	4	3	3.25		3	3	3	3	7.5	2	2	3	3	2.5
2	3	3	5		3	3	3	3	3	3	3	3	3	3	3	3		2	2	3	4	2.75		3	4	4	3.66667	11.9167	3	3	3	4	3.25
2	2	3	3		3	3	3	3	3	3	3	3	3	3	2	2.90909		2	2	2	2	2		3	3	3	3	7.5	3	3	2	2	2.5
1	4	3	3		3	2	2	3	3	3	3	2	2	3	2	2.54545		4	4	4	5	4.25		4	3	4	3.66667	19.25	5	6	5	5	5.25
2	4	2	5		2	2	2	2	2	2	3	2	3	2	2	2.18182		3	3	3	3	3		3	3	3	3	9.75	4	3	3	3	3.25
2	3	1	5		3	3	3	2	2	3	3	2	2	3	2	2.54545		3	3	3	3	3		3	3	3	3	6.75	3	2	2	2	2.25
1	2	3	4		3	3	3	3	3	3	3	3	4	3	3	3.09091		3	3	2	3	2.75		4	4	4	4	12	3	3	3	3	3
1	3	2	3		3	3	3	3	3	3	3	3	4	3	3	3.09091		2	2	2	2	2		2	3	2	2.33333	7	3	3	3	3	3
2	4	2	3		2	2	2	3	3	3	3	3	2	2	2	2.45455		3	3	3	3	3		3	3	3	3	7.5	2	2	3	3	2.5
1	3	2	4		2	2	2	3	2	3	3	3	3	2	3	2.54545		3	3	3	3	3		4	3	4	3.66667	9.16667	2	2	3	3	2.5
2	4	2	3		2	2	2	3	3	3	3	3	2	2	2	2.45455		3	3	3	3	3		3	3	3	3	7.5	2	2	3	3	2.5
1	3	2	4		2	2	2	3	2	3	3	3	3	2	3	2.54545		3	3	3	3	3		4	3	4	3.66667	9.16667	2	2	3	3	2.5
1	2	4	5		2	2	2	2	3	3	3	3	2	2	3	2.45455		3	2	4	3	3		3	3	3	3	9	3	3	3	3	3
1	2	3	3		4	4	4	4	3	3	3	4	4	4	4	3.72727		3	3	4	4	3.5		3	4	3	3.33333	9.16667	2	3	3	3	2.75
2	2	3	3		3	3	3	3	4	4	4	3	4	4	4	3.54545		3	4	4	4	3.75		4	4	4	4	17	3	4	5	5	4.25
2	4	3	5		3	3	3	3	3	3	3	3	3	3	4	3.09091		4	4	4	4	4		4	4	4	4	12	3	3	3	3	3
1	4	1	3		3	3	3	3	3	3	3	4	3	3	3	3.09091		3	4	5	3	3.75		4	4	4	4	14	3	3	4	4	3.5
1	4	3	3		4	4	4	4	4	4	4	4	2	4	4	3.81818		3	3	4	2	3		4	3	4	3.66667	11	3	3	3	3	3
1	4	4	3		4	4	4	3	4	4	4	3	4	4	4	3.81818		4	2	2	4	3		4	3	4	3.66667	12.8333	4	4	3	3	3.5
1	4	1	4		4	4	4	3	4	4	4	3	3	4	3	3.63636		4	4	4	3	3.75		3	4	3	3.33333	11.6667	3	3	4	4	3.5
2	2	2	3		4	4	4	4	4	4	2	4	4	4	4	3.81818		4	2	2	3	2.75		4	3	4	3.66667	9.16667	3	3	2	2	2.5
2	4	4	5		3	3	3	3	4	4	5	3	4	3	4	3.54545		3	4	4	4	3.75		4	4	3	3.66667	11.9167	3	2	4	4	3.25
2	3	3	5		3	3	3	4	4	4	4	3	4	3	3	3.45455		4	4	4	4	4		3	3	2	2.66667	8.66667	4	5	2	2	3.25
2	3	1	5		3	3	3	3	3	3	3	3	3	3	4	3.09091		3	5	4	3	3.75		4	3	3	3.33333	10.8333	3	3	4	3	3.25
2	4	2	4		3	3	3	3	3	3	3	2	3	3	2	2.81818		3	4	4	3	3.5		3	3	3	3	9.75	3	4	3	3	3.25
1	2	2	5		3	3	3	3	2	3	3	3	2	4	3	2.90909		3	3	4	3	3.25		3	3	3	3	12	4	4	4	4	4
					a. 擷取 1 個元件。
